# Supplementary material for: Using machine learning to identify important predictors of COVID-19 infection prevention behaviors during the early phase of the pandemic
Source: Patterns (N Y). 2022 Mar 9;3(4):100482. doi: 10.1016/j.patter.2022.100482 (PMC8904175; doi:10.1016/j.patter.2022.100482)
Supplement: Table S3. Full list of variables included in predictive modeling (in rank order of importance) — Note: Additional variable descriptive statistics, references, and sources are available at https://osf.io/kxtjf/. [file mmc2.xlsx]

## Sheet: Sheet1
Variable	Rank of Importance	Permutation Importance	M (SD)	Item/Construct Description
Should social distance	1	0.154	2.024 (1.288)	Injunctive norm (Right now, people in my area..."-...should self-isolate and engage in social distancing)
COVID restrictive measures	2	0.143	1.480 (1.340)	Support for restrictive collective virus containment measures (mandatory quarantines, mandatory vaccinations, report people suspected to be infected with COVID-19)
COVID prosocial	3	0.061	0.840 (1.230)	Willingness to behave pro-socially to protect vulnerable groups from COVID 19
Contact immigrants	4	0.041	0.518 (1.470)	In the past week, how often respondent had in-person (face-to-face) contact with immigrants
home.leave.often	5	0.035	2.367 (1.044)	How many days in the last week that respondent left their home
Contact people	6	0.034	1.901 (2.181)	In the past week, how often respondent had in-person (face-to-face) contact with other people in general
Do social distance	7	0.031	1.307 (1.509)	Descriptive norm (Right now, people in my area..."-...do self-isolate and engage in social distancing."
Econ. prosocial	8	0.03	0.630 (1.330)	Willingness to behave prosocially to protect others from economic consequences of the coronavirus
Problem solving	9	0.017	3.700 (0.850)	Problem focused coping
Consequence contracting	10	0.015	3.946 (1.227)	How disturbing it would be for respondent to be infected with coronavirus
COVID hopeful	11	0.013	1.216 (1.517)	Positive outlook: I have high hopes that the coronavirus situation will improve
C_doctors per 10k	12	0.012	28.537 (11.625)	Number of doctors per 10,000 residents.
Date	13	0.01		Data of survey participation (March 19-May 25).
C_confirmed	14	0.009	0.0003 (0.0007)	Confirmed coronavirus infections scaled to proportion of population (country-level). Source: Johns Hopkins database.
C_political stability	15	0.009	0.085 (0.644)	Political stability (country-level). Source: World Governance Indicators. From Source: “Political Stability and Absence of Violence/Terrorism measures perceptions of the likelihood of political instability and/or politically motivated violence, including terrorism.”
Focus present	16	0.009	1.312 (1.209)	Temporal focus on the present moment
Focus future	17	0.009	1.408 (1.295)	Temporal focus on the future
Online immigrants	18	0.009	0.768 (1.812)	In the past week, how often respondent had online (virtual) contact with immigrants
C_deaths	19	0.009	0.000 (0.000)	Confirmed COVID-19 deaths scaled to proportion of population (country-level). Source: Johns Hopkins
Contact friends	20	0.008	1.974 (2.382)	In the past week, how often respondent had in-person (face-to-face) contact with friends & relatives
C_recovered	21	0.008	0.0001 (0.0003)	Confirmed COVID-19 recoveries scaled to proportion of population (country-level). Source: Johns Hopkins.
C_GHS	22	0.007	63.531 (14.028)	Global health security index: pandemic preparedness and health security (Country-level). Source: Global Health Security Index
Conspiracy	23	0.007	6.560 (2.100)	Endorsement of generic conspiracy beliefs about politicians and government
Soc. Discontent	24	0.007	0.640 (0.770)	Personal worry and discontent with society
Online friends	25	0.007	4.390 (2.478)	In the past week, how often respondent had online (virtual) contact with friends & relatives
Econ. restrictive measures	26	0.006	-0.100 (1.410)	Attitude toward restrictive governmental intervention in economy (e.g., increased government spending, authority, and taxation)
C_govt. effectiveness	27	0.006	0.800 (0.766)	Government effectiveness (country-level). Source: World Governance Indicators. From source: "Government effectiveness captures perceptions of the quality of public services, the quality of the civil service and the degree of its independence from political pressures, the quality of policy formulation and implementation, and the credibility of the government's commitment to such policies."
COVID knowledge	28	0.006	3.725 (0.846)	Perception that one is knowledgeable about the situation regarding the coronavirus
Leave for work	29	0.006	0.205 (0.404)	In the past week, how often did respondent leave your home - to go to work (coded 0 if they did not leave the house that week)
C_stringency	30	0.006	78.670 (12.906)	Lockdown severity (country-level) from Oxford Policy Response Tracker: Original Stringency Index. From source: "records the strictness of “lockdown” policies that primarily restrict people’s behaviour"
C_nurses per 10k	31	0.005	83.660 (43.070)	Nurses per 10,000 residents (country-level).
Loose norms	32	0.005	6.089 (2.443)	Preference for loose (vs. tight) norms
C_regulatory quality	33	0.005	0.800 (0.802)	Regulatory quality (country-level). Source: World Governance Indicators. From source: "Regulatory quality captures perceptions of the ability of the government to formulate and implement sound policies and regulations that permit and promote private sector development."
C_air travel	34	0.005	0.014 (0.011)	Country-level air departures, divided by population size (Country-level index)
Country	35	0.005		[country categorical coding]
C_Govt. response	36	0.005	71.700 (10.859)	Oxford Policy Response Tracker. Overall government response index. From source: "an overall government response index (which records how the response of governments has varied over all indicators in the database, becoming stronger or weaker over the course of the outbreak"
Clear messages	37	0.005	4.243 (1.446)	Belief that one is getting clear, unambiguous messages about what to do about the coronavirus
COVID efficacy	38	0.005	0.852 (1.609)	Belief that one's country of residence is able to effectively fight the coronavirus
C_accountability	39	0.005	0.615 (0.796)	Voice and accountability (country-level). World Governance indicators. From source: "Voice and accountability captures perceptions of the extent to which a country's citizens are able to participate in selecting their government, as well as freedom of expression, freedom of association, and a free media."
C_control corruption	40	0.005	0.592 (0.895)	Control over corruption (country-level). From source: "Control of corruption captures perceptions of the extent to which public power is exercised for private gain, including both petty and grand forms of corruption, as well as "capture" of the state by elites and private interests."
Paranoia	41	0.005	3.930 (2.190)	State assessment of suspiciousness of other people
C_Containment health index	42	0.005	74.946 (11.689)	Oxford Policy Response Tracker: Containment health index. From source: "a containment and health index (which combines “lockdown” restrictions and closures with measures such as testing policy and contact tracing, short term investment in healthcare, as well investments in vaccine"
Neuroticism	43	0.004	0.080 (1.300)	Personality trait of neuroticism (brief indicator)
C_rule of law	44	0.004	0.678 (0.853)	Rule of law (country-level). World Governance indicators. from source: "Rule of law captures perceptions of the extent to which agents have confidence in and abide by the rules of society, and in particular the quality of contract enforcement, property rights, the police, and the courts, as well as the likelihood of crime and violence.”
Leave for social leisure	45	0.004	0.056 (0.230)	In the past week, how often respondent left the home... for leisure purposes with others (e.g., meeting up with friends, seeing family, going to the cinema, etc). (coded 0 if they did not leave the house that week)
C_tourism expenditures	46	0.004	6.434 (2.644)	Country-level index of International tourism expenditures as percentage of total imports
Life satisfaction	47	0.004	4.123 (1.236)	Sense of personal life satisfaction
Sense of purpose	48	0.004	0.830 (1.572)	Belief that one's life has a clear sense of purpose.
C_health expenditures	49	0.004	9.540 (4.393)	Country-level index of Current health expenditure (CHE) as percentage of gross domestic product (GDP)
Econ. hope	50	0.003	0.572 (1.744)	Extent to which respondent has high hopes that the coronavirus situation will soon improve.
Refocus attention	51	0.003	3.100 (0.910)	coping style - refocus attention (cognitive avoidance)
Migrant threat	52	0.003	5.430 (2.320)	Perceived symbolic & realistic threats from migrants
Disempowerment	53	0.003	-0.010 (0.860)	Perceived disempowerment in society
Happiness	54	0.003	6.337 (2.025)	Personal sense of happiness
C_Population size	55	0.003	119539528.990 (118058899.796)	Country-level index of population size
Relat. Satis.	56	0.003	6.997 (2.193)	Satisfaction with one's personal relationships
Financial strain	57	0.003	0.120 (1.050)	Perceived financial strain
Strict measures	58	0.003	4.110 (1.393)	Perceptions that community is developing strict rules in response to the coronavirus
Focus past	59	0.003	0.673 (1.662)	Temporal focus on the past
Econ. efficacy	60	0.003	0.242 (1.755)	Belief that one's country is able to effectively handle the economic and financial consequences of coronavirus.
Rigid norms	61	0.003	5.556 (2.512)	Preference for flexible vs. rigid societal norms
C_Economic support index	62	0.003	53.852 (27.853)	Oxford Policy Response Tracker: Economic support index. From source: "an economic support index (which records measures such as income support and debt relief)"
Consequence economic	63	0.003	3.881 (1.133)	How disturbing it would be for respondent to suffer economic consequences due to the coronavirus situation
Feeling migrants	64	0.002	59.295 (24.182)	Feeling thermometer towards migrants
C_Close transport	65	0.002	0.567 (0.495)	Closures of public transportation on date of survey (country-level). Source: OxCGRT
Gender	66	0.002	1.400 (0.500)	Self-reported gender
Job insecurity	67	0.002	-0.420 (1.080)	Perceived risk of losing one's current job
Organized measures	68	0.002	3.864 (1.397)	Perceptions that one's community is well organized in responding to the coronavirus
Conform norms	69	0.002	5.662 (2.561)	Preference to treat norm violators kindly or harshly
anxious	70	0.002	2.743 (1.249)	Anxious affect in the past week
Infection risk	71	0.002	3.569 (1.441)	Perceived likelihood of personally becoming infected with coronavirus
Punitive measures	72	0.002	3.476 (1.593)	Perceptions that community punishes people who deviate from the rules that have been put in place in response to the coronavirus
Loneliness	73	0.002	2.390 (1.020)	Feelings of loneliness, isolation, and being left out
COVID close	74	0.002	5.428 (1.120)	Social network exposure to virus (e.g., whether oneself, a family member, friend, or community member is known to be infected).
Online people	75	0.002	2.852 (2.643)	In the past week, how many days respondent had online (video or voice) contact with other people in general.
Economic risk	76	0.002	4.439 (1.794)	Perceived likelihood of personally experiencing economic consequences due to the virus
Consequence cancel	77	0.002	3.231 (1.354)	How disturbing it would be for respondent to cancel plans due to the COVID-19
C_restrict gatherings	78	0.002	0.641 (0.480)	Governmental restriction of private gatherings on date of survey (country-level). Source: OxCGRT
Age	79	0.001	2.996 (1.607)	Age (ranges based on U.S. census categories)
nervous	80	0.001	2.598 (1.217)	Nervous affect in the past week
Leave for errands	81	0.001	0.418 (0.493)	In the past week, how often did respondent leave the home... to run errands (coded 0 if did not leave the house in the last week)
Econ. knowledge	82	0.001	3.259 (0.982)	Perception that one is knowledgeable about the economic consequences of the coronavirus
Consequence routines	83	0.001	3.254 (1.266)	How disturbing it would be for respondent to change their life routines due to COVID-19
C_Contact tracing	84	0.001	1.165 (0.624)	Government policy on contact tracing after a positive diagnosis (country-level). Source: OxCGRT
Employ. Status	85	0.001	2.886 (1.665)	Current work situation (unemployed, student, partially or full-time employed, etc.)
Close friend	86	0.001	0.767 (0.642)	Does the respondent have someone with whom they can discuss very personal matters
C_Intl. travel restrictions	87	0.001	3.453 (0.817)	Restrictions on international travel on date of survey (country-level). Source: OxCGRT
excited	88	0.001	2.128 (1.106)	Excited affect in the past week
exhausted	89	0.001	2.480 (1.222)	Exhausted affect in the past week
energetic	90	0.001	2.542 (1.096)	Energetic affect in the past week
C_testing	91	0.001	1.743 (0.916)	Government policy on access to testing (country-level). Source: OxCGRT
calm	92	0.001	2.903 (1.097)	Calm affect in the past week
C_stay home	93	0.001	0.601 (0.490)	Stay-at-home recommendations on date of survey (country-level). Source: OxCGRT
relaxed	94	0.001	2.725 (1.116)	Relaxed affect in the past week
depressed	95	0.001	2.247 (1.200)	Depressed affect in the past week
Education	96	0.001	4.341 (1.434)	Education level
C_Debt relief	97	0.001	1.140 (0.664)	Governmental freezing of financial obligations (country-level). Source: OxCGRT
bored	98	0.001	2.737 (1.324)	Bored affect in the past week
content	99	0.001	2.643 (1.101)	Content affect in the past week
inspired	100	0.001	2.411 (1.142)	Inspired affect in the past week
Leave for leisure	101	0.001	0.186 (0.389)	In the past week, how often did respondent leave the home - for leisure purposes alone (e.g., running, going for a walk, etc.) (coded 0 if they did not leave the house that week)
C_restrict mobility	102	0.001	0.555 (0.497)	Governmental regulations of internal travel on date of survey (country-level). Source: OxCGRT
Leave for other	103	0.001	0.224 (0.417)	In the past week, how often did respondent leave the home - for other reasons (coded 0 if did not leave the house in the last week)
National identity	104	0.001	2.976 (1.471)	Self-other overlap applied between oneself and current country of residence
C_Invest healthcare	105	0	3741033575.756 (29604619032.280)	Short-term spending on healthcare system (country-level). Source: OxCGRT
C_close workplace	106	0	0.689 (0.463)	Workplace closings in country of residence on date of survey (country-level) Source: OxCGRT
Religious	107	0	0.493 (0.500)	Is respondent religious
C_school close	108	0	0.694 (0.461)	School closings in country of residence on date of survey (country-level) Source: OxCGRT
Natural born	109	0	0.900 (0.300)	Natural born citizen of country of residence
Is immigrant	110	0	0.083 (0.275)	Immigrant status in country of residence
C_Cancel events	111	0	0.701 (0.458)	Recommendations regarding public events on date of survey (country-level); Source: OxCGRT
C_Fiscal measures	112	0	30256900268.366 (238457290900.869)	Announced economic stimulus spending (country-level). Source: OxCGRT
Is citizen	113	0	0.949 (0.219)	Citizen of country of residence
C_Invest vaccines	114	0	391086.486 (11487519.495)	Public spending on COVID-19 vaccine development (country-level). Source: OxCGRT
C_International support	115	0	16711202.552 (3575531900.277)	Offers of COVID-19 related aid to other countries (country-level). Source: OxCGRT
